# Supplementary material for: Knockdown of hnRNPA1 Promotes NSCLC Metastasis and EMT by Regulating Alternative Splicing of LAS1L exon 9
Source: Front Oncol. 2022 Jun 23;12:837248. doi: 10.3389/fonc.2022.837248 (PMC9260696; doi:10.3389/fonc.2022.837248)
Supplement: Supplementary file 3 [file DataSheet_1.xlsx]

## Sheet: Table S1 primer
gene name	Forward	Reverse
ACTIN	TGACGTGGACATCCGCAAAG	TCTTCATTGTGCTGGGTGCC
HNRNPA1	GCTCACGGACTGTGTGGTAA	GGCCTTGCATTCATAGCTGC
LAS1L(AGE)	CAGAGCTCAAGGGCGTTACA	CAAGGCTGGCAGTTCAGAGA
LAS1L(qPCR)	TGCACTCCCAGAACTTCACG	ACGATCAGTTCAACGGTCCA
LAS1L-S	AGAATATGAAGAAAACGTGGACTTG	TGTTGGCCACGATCAGTTCA
LAS1L-L	GAGGGGAAGGTACTGACCCA	GAGGATGTAGGTAGGCCGGA

## Sheet: Table S2 shRNA
gene name	sequence
HNRNPA1-SH	AGATATTTGTTGGTGGCATTA
LAS1L-SH	GCTGCTACTTTGTCCTGGATT
LAS1L-S-SH	GAATATGAAGAAAACGTGGAC
LAS1L-L-SH	GGGAAGGTACTGACCCAAA
HNRNPK-SH	CGTTATTGTTGGTGGTTTAAA
HNRNPU-SH	CAGTGCTTCTTCCCTTACAAT
SRSF1-SH	GAAGCAGGTGATGTATGTTAT
ESRP1-SH	TAGCTGTGTTTATGCTATAAA
ESRP2-SH	CGACATGTTCTTCTCCTTCTA
CELF2-SH	AGAATGCACTGCACAATATTA
ELAVL1-SH	CGAGCTCAGAGGTGATCAAAG
QKI-SH	CTGATGCTGTGGGACCTATTG
IGFBP7	GTCACTATGGAGTTCAAAGGA

## Sheet: Table S3 Top 100 spliced differ
ID	adj.P.Val	P.Value	logFC	TC_Genomic_Position	Gene_Symbols	SEQUENCE
531343	0.00831	4.82e-07	-14	21877378_21982686	USP48	aagcacttctcgtttctgctaatcagacgttaaaagaattgaaaattcag|atcatgcatgcattttcagttgctccttttgaccagaatttgtcaattga
286598	0.00936	2.03e-05	-13.7	27531588_27669145	HIBADH	accagtatcaatgcaatagaagcttattccggagcaaatgggattctaaa|aaaagtgaagaagggctcattattaatagattccagcactattgatcctg
411577	0.00913	1.88e-06	-13.4	53434730_53587724	CCPG1	gagtattcccaacagctcttcgtgaatcacaagtagcagaagaggaggag|tggctacacaaacaagctgaggcacgaagagcaatgaatactgacatagc
255802	0.00608	5.89e-08	-13.1	48915189_48918532	PLP2	atattatgcctggtgatcctgatctgcttcagtgcctccacaccaggctactcctccctgtcggtgattgagatgatccttgctgctattttctttgttgtctacatgtgtgacctgcacaccaagataccattcatcaactggccctggagt
354319	0.00608	7.4e-08	12.8	101042452_101187520	RGS22	atagagctggattcttctttactaaattctgcgagcattcagggaacaagttgtggaagaacagtgtgtacttttggtttgacctgcaggcttatcatca
48486	0.00913	2.2e-06	12.8	3860068_3990917	RNF24	gctatatttgtcttcatccttagtttactcttctgttgctacttgattaggctaagacatcaagcacacaaagaattttatgcctacaaacag
67403	0.00913	7.34e-06	12.5	63973171_64099998	VPS54	tgattctctgtcagatgggaagattgctttacctgaaaaaaaatcaggag|ccacagaagaaaggaaaccagctgaagttcttattgtcgagggacaacag
161844	0.00913	2.66e-06	12.3	26321267_26366840	HADHB	gtgttggcttgattgcttctggccagtgtgatgtgatcgtggcaggtggtgttgagttgatgtccgatgtccctattcgtcactcaaggaaaatgagaaaactgatgcttgatctcaataaggccaaatctatgggccagcgactgtctttaatctctaaattccgatttaatttcctagcacctgag
430775	0.00731	2.5e-07	-12.3	53697569_53789578	RB1CC1	acattgcaattgaaagaagaagaaaataaacggttaaatcaaagactg
58118	0.00608	7.65e-08	12.1	35214248_35233036	FOXRED2	cgctcccgggtccgtctgtcctgggccacccactacgttggagacctcag|agccatcaacaatggcctgctggatacctaccagctcaagtccctggacg
160409	0.00865	1.21e-06	-12.1	71715389_71850892	PHKA1	ctgtggaaaaaatagtgcatattgccaatgacttgttccttcaagaacag|aaaacccttggcgcagatgataccatgttggcaaaggatcccgcatctgg
328803	0.00953	2.28e-05	-12.1	59355658_59368756	TMC4	ctgggaatgatgaagggtgggggcggtcagagggatgttggcgctgacag|gaccgtgtttcttcgcctcgcctccctggtggtcctgctcttctctctct
238147	0.00731	2.5e-07	-12	47415884_47427306	RAPSN	gcctggtcacagcccactcggagatgggccgctacaaggagatgctgaag|ttcgctgtggtccagatcgacacggcccgggagctggaggatgccgactt
488670	0.00843	6.07e-07	-11.9	51927596_51948759	CKAP2	tagagatcagagagttgtgacatctgaggaccaagttcaagaagggactaaagtgctgaaacttaaaacaaaaatg
338679	0.00843	6.26e-07	-11.9	1370807_1396417	NSFL1C	CCTAGAACAGGACCTG|gttttatgctgggggctcagagagaagtggacagcagattgttggccctc
565797	0.03349	0.00291	-11.7	27475411_27572729	FLT3	atgtatcagaatgtggatggccgtgtttcggaatgtcctcacacctaccaaaacaggcgacctttcagcagagagatggatttggggctactctctccgcaggctcaggtcgaagattcgtagaggaacaatttagttttaaggacttcatccctccacctatccctaacaggctgtagattaccaaaacaagattaatttcatcactaaaagaaaatctattatcaactgctgcttcaccagacttttctctagaagctgtctgcgtttactcttgttttcaaagggacttttgtaaaatcaaatcatcctgtcacaaggcaggaggagctgataatgaactttattggagcattgatctgcatccaaggccttctcaggctggcttgagtgaattgt…
103573	0.01523	0.000278	-11.6	72073056_72093805	ST6GALNAC2	gttcttgaaatcaaagttgattaacacacattttggagacctatatatgcctagtaccggggctctcatgctgctgacagctttgcatacctgtgaccag
402634	0.00843	8.81e-07	-11.5	88099067_88149605	ZC3H14	gattccagagtttctacaagttcgcaggagtcaaaaaccacaaatgtcag|acagacttacgatgatggagctgcaacccgactaatgtcaacagtgaaac
66968	0.00731	2.57e-07	11.5	29001374_29201588	CPVL	acagccattatttctcaccccttacattgaagctgggaagatccaaaaag|gaagagaattgagtttggtcggccctttcccaggactgaacatgaagagt
233657	0.00732	3.82e-07	11.5	31616810_32741608	NRG1	aggcggaggagctgtaccagaagagagtgctgaccataaccggcatctgcatcgccctccttgtggtcggcatcatgtgtgtggtggcctactgcaaaaccaa
100049	0.00845	9.78e-07	-11.5	130142661_130163323	SLC27A4	caggcctaccttactg|gtgatgtgctggtgatggacgagctgggctacctgtacttccgagaccgc
128537	0.01223	0.000111	-11.5	161600118_161635433	SMC4	ttggaaaatgaaatatttagaaaaaagaatcatgtttgtcaatattatat|ttatgagttgcagaaacgaattgctgaaatggaaactcaaaaggaaaaaa
303212	0.00845	9.26e-07	11.4	100011479_100082330	TARSL2	aggtgatggtcatccctgtggggccaacttgtgaaaaatatgcacttcag|gtatccagtgaattttttgaagaaggatttatggctgacgttgacttgga
86792	0.00731	1.41e-07	-11.3	52180972_52186482	TARBP2	tcaaggaacccaggccctgcaccacccactctgccccgaggcctggccag|actcttcactgcctgaggacattccggtttttactgctgcagcagctgct
40148	0.01061	5.35e-05	11.2	143857642_143874713	FUCA2	gtggtattggcaaaaggaaaagataccgaagtatgtggaatttatgaaagataattaccctcctagtttcaaatatgaagattttggaccactatttacagcaaaattttttaatgccaaccagtgggcagatatttttcaggcctctggtgccaaatacattgtcttaacttccaaacatcatgaag
526356	0.00731	2.19e-07	11.1	153290386_153301876	ADAM15	cccccccttccaggccgctgccgcctgaccctgtgtccaagagactccag|gctgagctggctgaccgacccaatccccctacccgccctctgcccgctga
84099	0.00845	9.94e-07	11.1	100007787_100021712	LRCH4	cccccggggcgcggcccgtagctacgacctgtcagacatcacccaggctg|acctgtcccggaaccggtttcccgaggtgcccgaggcggcgtgccagctg
173928	0.00954	2.41e-05	11.1	132228413_132551993	NEK11	ccgcaagacttgggcagccccgggcgccgctccgaccacgacagggaaag|gaaccttaatctcatctttaaaataaggagaattactgagtgacctgaag
36572	0.01179	9.26e-05	-11.1	199842469_200038076	SATB2	gccaaaacctcgacaccgacaacagacctccctattaaggtggacggcgccaacatcaacatcacagctgccatttatgacgagatccaacaggagatgaaaagggccaaggtgtctcaagccctgtttgccaaagtggctgcaaataaaagtcag
93700	0.02276	0.00105	11.1	40446671_40506759	NSUN7	gcggttgccatgaagacccggtccgggagcagtcgactgccggagactcgggaggctgagctttcctcggcctgagccagccagaccccgggcaccgcgctcacccctcttcgccgccacgtccgcgaaggcctcacgcgcgaggccaggcgaggccccgaggcgcccaccacttcacgacaccggagcgaaccgggcgccagaggctgcgacccccctgccccgaatcctgccggtgggagtggctgcatttgaaccaaacggccttcgcgggcagcagccgtcgccccgcagtcccggggctcccaagggcctgtgaccgacgccgccctccgcgtcttcgtccccgaagccccgggaaccatccgccctcggg
215222	0.00731	1.35e-07	11	34291690_34414604	BAZ1A	gaggacaatgttgctaataaacagactcttgcaagttataggagcaaagctactaaagaaagagataaacttttgaaacaagaagaaatgaagtcactgg
154788	0.00913	2.63e-06	-11	210525502_210601827	PPP2R5A	tgatcagaggactgctgaaattttggccaaaaacctgcagtcagaaagag|gtgatgtttttaggagaaattgaagaaatcttagatgtcattgaaccaac
80488	0.00913	5.93e-06	11	85772818_85785376	HNRNPK	ctgcaaccagccagctcccgctcgaatctgatgctgtggaatgcttaaat|taccaacactataaaggaagtgactttgactgcgagttgaggctgttgat
122813	0.00731	1.95e-07	10.9	58334460_58354134	ZNF347	tttgtacagggacgtgatgttggagaattataggaacctggcctccctgg|gaatctcttgttttgacctcagtattatctctatgttggagcaagggaag
240847	0.00865	1.2e-06	10.8	42810975_42817657	THAP1	aagagaatgctgtgcccacaatatttctttgtactgagccacatgacaag|aaagaagatcttctggagccacaggaacagcttcccccacctcctttacc
119957	0.00913	4.57e-06	-10.7	109761171_109771086	RPL34	tttattgaatccagttctctatgtgaccagttctctgtatgaatggaagggaaaagaattaaaaatcttgcaaagggg
121274	0.0142	0.000215	-10.6	149612497_149684234	MTMR1	tcccacaggatcacatgttgaatggtgtaaacagcttatagctgctacaatttctagtcagatttcaggttcagtgacatcagaaaatgtgtccagagattacaag
147321	0.01435	0.000224	-10.6	41259131_41667660	CASK	aattgttgatgtagccaagttcacatcaagtccagggttaagtacagaagatctaaagcgggaagccagtatctgtcatatgctgaaacatccacacatt
375233	0.05231	0.00767	-10.5	41486699_41590218	TP53BP1	aggcaagagaatgaggctcgaagtgaggatccccccaccacacccatcag|ggggaacttgctccactttccaagttctcaaggagaagaggagaaagaaa
12478	0.00953	2.24e-05	10.5	48842088_48866539	PLAUR	agaacagtgcctggatgtggtgacccactggatccaggaaggtgaagaag|ggcgtccaaaggatgaccgccacctccgtggctgtggctaccttcccggc
94759	0.00913	6.27e-06	-10.5	45805589_45813819	EME1	ttccgggccctgcgtggcagttgaaagagtggcgggagaagttgcag|ggaattatttgatagcacatactgatggctctaaagaagtcatcaccctc
169083	0.00913	1.52e-05	-10.5	11407109_11422783	PLD1	ccggccagccctgctgaggaagacaaaatgccgccctacgacgagcagacgcaggccttcatcgatg
210613	0.00731	2.03e-07	-10.4	34521653_34568948	SRP54	taacatcagcattacgctcgttgagcaatgccaccattatcaatgaagag|gtattgaatgctatgctaaaagaagtctgtaccgctttgttggaagcaga
246551	0.00913	1.32e-05	-10.4	17097119_17122955	QDPR	tgtgagtcctttcctgagtcactcatttgttctgctctgctctttttccagctgacaaggattgggtttgcactaggtgacaggccagctgtttttttgtgtatatcccggaatctttacagttgctcggggagagagtgattaatgctcttaatccattttacggataaagaagaagcttcccctggaggacgtgaggggacggggggcattgagtttgagtttaaagtagaggcagaatgaaatcagcatggcctgtgccccaggccatgtgctattca
159662	0.00969	2.62e-05	-10.4	63022391_63103772	ATG4C	ggtattttaagcctggaatattgtgtgggtattattggtggcaaacctaaacagtcatattactttgctggatttcaag
294626	0.00731	1.53e-07	-10.3	102438024_102468130	DCUN1D5	cagaaggaatggaaaaattttgtgaagacattggtgttgaacctgaaaat|gtgtgactgcacagaaaagttacaaaacaaatttgactttttgcgctcac
249614	0.00608	8.34e-08	-10.3	153387684_153397770	FAM3A	cagcgtcaaggacaacgtgggccgcgggctgaacatcgccctggtgaacg|GGCCCCTCCCTCCTGA
201678	0.00913	3.1e-06	-10.3	108038783_108190411	ACACB	agtatgccagcaacatcacctcggtgctgtgccagttccccagccagcag|atagccaccatcctggactgccatgcagccaccctgcagcggaaggctga
162299	0.00953	2.32e-05	10.3	47346596_47394627	SLC39A13	tggcgttggagaagatgttcctggacagcaaggaggaggggaccagccag|gcccccaacaaagaccccactgctgctgccgccgcgctcaatggaggcca
32016	0.01047	4.33e-05	-10.2	60495728_60544422	CD6	gtccaggccccgccccctgaggactcagactctggctcggactcagactatgagcactatgacttcagcgcccagcctcctgtggccctgaccaccttctaca
106129	0.013	0.000146	-10.2	74618575_74663483	NEK9	gatcctgagcagagacctactgcagatgaacttctagatcgccctcttctcaggaaacgcaggag
113586	0.00913	1.22e-05	10.2	30342522_30348897	DCTPP1	gctgctcccggccggttcagcttcagcccggagcccacgctcgaggacat|ccgccgcctccatgctgagtttgctgcggaacgagactgggaacagttcc
41026	0.00913	5.67e-06	10.2	43443257_43637326	PRR5	gcccaccctggcagcatcccacctcctgagtcctctcggcacccagcaag|gttgaagttcatgagttcgcccagcctcagtgacctgggcaagagagagc
300029	0.02088	0.000815	-10.2	127648618_127706440	ECHDC1	AACTCCAGAGGCAAGT|gaaagttgcagatggaatacagagttcctgtacaccctgcatccagtttc
191356	0.00913	2.13e-06	10.1	63609857_63657736	PTPLAD1	acaatgtctatgaatttcacctggagttcttagaccttgtgaaaccagag|cctgtttacaaactgacccagaggcaggtaaacattacagtacagaagaa
53571	0.01036	3.98e-05	10.1	52464174_52502124	NISCH	aaactgatcccaaagattgagttcctggacctgagtcacaatggattgctggttgtggacaatctgcag
226852	0.01094	6.14e-05	-10.1	49856156_50111653	CCNB3	gttcccttcctggagcattacagtggctacagtatctctgagcttcaccccttggtcagacagctgaacaaactgctgactttcagttcttacgatagtctcaaggctgtgtattacaagtattctcaccc
253770	0.00954	2.36e-05	-10	91724927_92269119	FAT3	gggggaattttgacagcgcttttgatgcagagaagggtgttgggacaattgtcatcgcaaaacctttggatgcagagcagaggtccatctataatatgagtgtggaagtcaccgatgggacaaatgttgctgttactcag
179012	0.01165	8.76e-05	-9.99	58440675_58853443	TANC2	acctcagcaatcacccagcggataagtccttgttccactctgactagcagcactgcctctccaccagccagtagcccctgctctacactcccacccatcagtacaaatgcaactgccaaggactgcagctatggggctgttactagtccaacctctacccttgaaagcagagatagtggcatcattg
247717	0.01665	0.00038	-9.96	98950487_99118120	MATN2	agatagactactgtgcctcatctaatcacggatgtcagcacgagtgtgttaacacagatgattcctattcctgccactgcctgaaaggctttaccctgaatccagataagaaaacctgcagaa
52436	0.0156	0.0003	9.93	154768003_154873485	CNKSR3	ggaaaccaacattctgcccacaaaaatgagagagaaaacaccatcttatg|gcaagccacggcctttgtccatgcctgctgatgggaactggatggggatt
13891	0.01081	5.94e-05	-9.91	56086872_56099176	CCT6A	gctgtagtggactccattttggccattaaaaagcaagatgaacctattgatctcttcatgattgagatcatggagatgaaacataaatctgaaactgatacaag
58389	0.01362	0.000181	9.89	103995279_104132646	GBF1	gacaaaagccttgaggagacaatcatccagaaagccatctcaggcttcag|gaagtgcgccatgatctccgcccactatggcctcagcgatgtgtttgaca
257258	0.00843	7.73e-07	-9.87	79807561_79880313	IL7	cctgatccttgttctgttgccagtagcatcatctgattgtgatattgaag|gacagcatgaaagaaattggtagcaattgcctgaataatgaatttaactt
56515	0.01827	0.000523	9.83	28223477_28624462	CCDC91	catcagaggctccttgaaatgctagatacagagaaggaactgttaaaagaaaaaataaaggaagctttgattcagcaatctcaagaacagaag
328271	0.03496	0.00321	-9.79	17056254_17081227	FLCN	gtgtttgaggcagagcagtttggatgcccacagcgtgctcagaggatgaacacagccttcacgccattcctacaccagaggaacggcaacgccgcccgctcgctgacatcgctgacaagtgatgacaacctgtgggcgtgcctgcacacctcctttgcctg
297564	0.01327	0.00016	9.78	32252017_32299037	KHDRBS1	gtgccagtgagaggccggggagctgcacctcctccaccacctgttcccag|gggccgtggtgttggaccacctcggggggctttggtacgtggtacaccag
14166	0.04046	0.00447	-9.76	84103299_84237421	TTLL7	aagtggcttcatattggctcataaaattggactctgtaaaacaacgaaaa|gttttggacatagtgaaaacaagtattcgtacagttcttccacgcatctg
306942	0.05237	0.00769	-9.75	11442473_11813856	DNAH9	ctgctagacatagcaggaaacctccttgaaagaccgctggtagcgagggatacatctgataaatacctggtcctcatccaaatgttcaacaaagatctggatgcagtgaggatgatctacagtcagcacgtccaggaggaagcagaacttg
276076	0.01935	0.000633	-9.73	53233770_53265170	TKT	aggagcacccggaccgcttcatcgagtgctacattgctgagcagaacatg|gtgagcatcgcggtgggctgtgccacccgcaacaggacggtgcccttctg
88556	0.08517	0.0195	-9.71	104544060_104827038	SRPK2	gtggagtacatcctgctgcttcaagggtagaagactcctcactgctttccttcatgagatttcaaaggaagtgttggttt
177284	0.01426	0.000218	-9.68	129771892_129795807	CPA5	actcccgggagtggatcacccatgccaccggcatctggactgccaataag|attgtcagtgattatggcaaagaccgtgtcctgacagacatactgaatgc
256352	0.03702	0.00366	9.66	100746010_100879990	COL15A1	gaccaaccctctctatgtccacggagaacccagaggaaggggtcactcca|ggtccagataatgaagagcgtttagcagcaacagcagcaggggaggccga
360178	0.05254	0.00774	-9.65	24742069_24895628	TAOK1	cagaaatggagaaacttatcaagaaacaccaggctgccatggagaaagag|gctaaagtgatgtccaatgaagagaaaaaatttcagcaacatattcaggc
234107	0.09202	0.0224	-9.6	33911691_34039488	UBAP2	gttatgacgacctgacccaggggacagcagcaggagactactccaaaggtggctatgctggatcatcgcaggcaccaaacaagtctgcaggttctgggcctggcaaag
287594	0.00913	3.91e-06	-9.52	44619870_44751825	NADC3,SDCT2,SLC13A3	gctggctctggatctccttcctgtacgggggactgagcttcag|gggctggaggaagaataaatctgagataagaaccaatgcagaagataggg
257985	0.03974	0.0043	9.46	34357672_34590454	DLGAP4	cccaccccgaggccgcccccaaaaggaaactgtcatcgataggaatacaa|gttgactgcattcagccagtgccaaaagaggagcccagtcccgctaccaa
163218	0.01348	0.000173	-9.41	234490782_234592905	TRPM8	gtttcaaaaatgaagacaatgagactctggcatgggagggtgtcatgaaggaaaactaccttgtcaagatcaacacaaaagccaacgacacctcagagga
133540	0.01481	0.000253	-9.38	51562843_51662195	MAGED1	gttcctaccatgagactagcaagatgaaagtgctgagattcattgcagag|gttcagaaaagagaccctcgtgactggactgcacagttcatggaggctgc
206431	0.04929	0.0068	9.38	665684_668268	RHBDL1	gctccctaaccgtctccatcaccgacatgcgggccccggtggtgggaggctccggcggggtctacgccctgtgctcggcacacctggccaacgttgtcatg
98206	0.08799	0.0206	9.38	81687476_81698841	SFTPD	cgatggacgggatgggagagagggccctcggggcgagaagggggacccag|gtttgccaggagctgcagggcaagcagggatgcctggacaagctggccca
207688	0.13273	0.0419	-9.37	56210202_56227245	DCTN2	gtcgcagaacttgaaaagcgcctgacagagctggagacagct
235815	0.01041	4.11e-05	9.34	2138646_2144161	RAB26	aacaaagttctggacgtggatggtgtgaaggtgaagctgcag
97417	0.12211	0.0364	-9.34	386876_390754	NM23H4,NME4,nm23-H4	tcacctggtggggaaa|gagggccctcctggacccgggagcggaccctggtggcggtgaagcccgat
58264	0.12242	0.0366	-9.34	204148799_204179211	SLC26A9	acaggcatggacccccagaaagtattactagccaagcaaaaatacctcaagaagcaggagaagcggagaatgaggcccacacaacagaggaggtctctattcatgaaaaccaag
74920	0.00913	6.09e-06	9.31	44673747_44813505	TPT1	ggtaaataccttaagtatctggatcaaaggattgtacaattttaactgcaagagcaaaaattaagttgattaatcttcaattctatactagtattccaggtgtagaaagtggctttcccagctcgcaggtgtttccaaatcttgtcttctgattgaaaatttgcttcccagatgacatttctcagtttttctttttgtgaattgcttaaccacctaagtgttctttcagttttttgcttacaattttaatgtgtctcattgctactggtcctccttctaatgtatctgagcttgttaattctacttttggaaaatgtcagtggctttccctttcctctaattttccagcttcatgcatcccctggccataagatacttccagactgtatgatatattct…
141475	0.03673	0.0036	9.31	15222737_15269426	CAPN7	gcaaaagtatttaaactttgatccccgaacagctcagaaaatagacaacg|gaatattttggatttcctgggatgatctctgccagtattatgatgtgatt
10722	0.03861	0.00403	9.3	64649187_64671411	LAS1L	tgtaagtctcttgaattccatccggtaagagggtgaggcccttcaagcctcagggccacactgccctagaatgactgagttagaagggccctttggggacagtctagcccagtctcactcccactgacagatgggacaactgagtccagagaggggaggggtagggttttcttacctaagatcatacagcttaagacctgactgaactgagtccagtgtgggaatggataagacaatccccctagagtgcttagcacagtggcctgcacagagtaagtgcacaataaatggtagctgctgtttattattgaacccaggtcttctgactccaagcccagtgctgtttcctctattatctttccaaagtatacctctgatagttgcttagcaaccttcagt…
5502	0.05194	0.00756	-9.3	99658341_99847710	PCSK6	ctgacgagacattctgcgagatggtgaagtccaaccggctgtgcgaacggaagctcttcattcagttctgctgccgcacgtgcctcctggccgg
216356	0.08307	0.0186	9.26	160368856_160500749	RAPGEF2	aagatactcgacaagactcggatcagtatcttgccacagaaaccatacaa|tgatattgggattggtcagtctcaagatgacagcatagtaggattaaggc
474267	0.09523	0.0238	-9.25	29435615_29525899	PTPRU	tctccactgatggggactccaacaactacattaatgcagccctgactgac|agctacacacggagtgcggccttcatcgtgaccctgcacccgctgcagag
40555	0.04487	0.00559	9.25	28032590_28038774	GAS2L1	ggtgagatgcaggaggacgaggagtgaggggtccagagggtgggggggcgtcagccctggcctgcatgatgggttgcctgtgcgccagagtgactcacaccctgggaaaagttcccgtgggtgggggcgggcctggcttcccatctccatggcaacccaaccaaaccaacaacacagctggggcgggccctgtggctgggcggcagccagtccagctcttgcttcctctggcccgtcctgggaaggggggtgtctagagcccaggaaacttcttcttccgtggcttttggggccctgggccgctggaggaagctgctcacttctccctggaagtccccaggacagaccgatgcccctgacagccccgtccaccagccacataccctgctgttcctctcc…
246456	0.00913	8.45e-06	-9.24	5157379_5291814	PTPRS	ctctccccaaagctcccgggactcccatggtgactgagaacacagccaccagcatcaccatcacgtgggactcgggcaacccagatcctgtgtcctattacgtcatcgaatataaatccaagagccaagacgggccgtatcagattaaagaggacatcaccaccacacgttacagcatcggcggcctgagccccaactcggagtacgagatctgggtgtcggccgtcaactccatcggccaggggccccccagcgagtccgtggtcacccgcacaggcgagcaggccccggccagcgcgccgcggaacgtgcaagcccggatgctcagcgcgaccaccatgattgtgcagtgggaggagccggtggagcccaacggcctgatccgcggctaccgcgtct…
460433	0.04133	0.00466	9.22	25309349_25418963	DNMT3A	gccgttggcatccactgtgaatgataagctggagctgcaggagtgtctggagcatggcaggatagccaag
38605	0.08977	0.0214	-9.21	215933409_216009054	FN1	aggaatatctcggtgccatttgctcctgcacatgctttggaggccagcgg|ggctggcgctgtgacaactgccgcagacctgggggtgaacccagtcccga
255268	0.07967	0.0172	-9.2	24353234_24387036	IFNLR1	ccctcatggggaacccctggtttcagcgggcaaagatgccacgggccctg|gaactgaccagaggggtcaggccgacgcctcgagtcagggccccagccac
51034	0.01209	0.000104	-9.2	172262986_172660812	TNIK	caaccctgatctccggagaactgagcccatcttggagagccccttgcagaggaccagcagtggcagttcctccagctccagcacccctagctcccagcccagctcccaaggaggctcccagcctggatcacaagcaggatccagtgaacgcaccagagttcgag
96003	0.08868	0.0209	9.1	143603433_144242390	ARHGAP15	gatagtggccaaagcctccaagaacctcatgtccacgcaaagcttggggattgtatttggacctacccttctgcgagctgaaaatgaaacaggaaacatggcgatccacatggtctaccagaaccagatagctgagctcatgctgagtgagtacagtaagatcttcggctcagaggaagactgacagacaagacaagctactgaatacgttcacatctgtcttgatgcctaatatttttacatttctgtaaacatatttctgaaatattttttgcctttcaagcgacagatgcctcattttgtgaaaacttaatgatgattttgtgtttaagttccaaacatttgaataa
553511	0.13363	0.0424	-9.1	149473595_149515626	PDGFRB	gacccatctatatcatcactgagtactgccgctacggagacctggtggactacctgcaccgcaacaaacacaccttcctgcagcaccactccgacaagcgccgcccgcccagcgcggagctctacagcaatgctctgcccgttgggctccccctgcccag
246403	0.02726	0.00173	-9.06	5928301_6104097	F8VWF,VWD,VWF	agctcacagctattgtggtgggaaagggagggtggttggtggatgtcacagcttgggctttatctcccccagcagtggggactccacagcccctgggctacataacagcaagacagtccggagctgtagcagacctgattgagcctttgcagcagctgagagcatggcctaggg

## Sheet: Table S4 correlation analysis
symbol	correlation	pvalue
LAS1L（PSI）	1	0
SRSF7	-0.219104	2.41e-05
SLU7	-0.0120228	0.818934
CELF1	-0.159572	0.00222991
DAZAP1	-0.274007	1.04e-07
ESRP1	-0.47669	4.17e-22
ESRP2	-0.311887	1.12e-09
CELF2	0.317385	5.51e-10
FMR1	0.00725721	0.890102
RBFOX2	0.115133	0.0278498
HNRNPA0	-0.206519	7.04e-05
HNRNPA1	-0.309997	1.43e-09
HNRNPA3	-0.219143	2.4e-05
HNRNPC	-0.261267	4.14e-07
HNRNPD	-0.195913	0.000165
HNRNPDL	-0.0239945	0.647737
PCBP2	-0.229021	9.9e-06
HNRNPF	-0.297258	7e-09
RBMX	-0.225449	1.37e-05
HNRNPH1	-0.023192	0.658763
HNRNPH2	-0.181071	0.000508
HNRNPH3	-0.196807	0.000154
PTBP1	-0.269061	1.8e-07
HNRNPK	-0.322515	2.79e-10
HNRNPL	-0.260858	4.32e-07
HNRNPLL	-0.0807721	0.123469
HNRNPM	-0.27402	1.04e-07
SYNCRIP	-0.0668958	0.202278
HNRNPU	-0.351948	4.4e-12
HTRA2	-0.0783544	0.135144
ELAVL2	0.047609	0.364426
ELAVL3	0.0511185	0.330104
ELAVL4	0.0304703	0.561732
ELAVL1	-0.319491	4.17e-10
KHSRP	-0.193079	0.000206
MBNL1	0.159753	0.00220384
NOVA1	0.0891516	0.0889834
PTBP2	-0.0761083	0.146734
IGFBP7	0.337313	3.66e-11
QKI	0.302809	3.54e-09
RBM25	-0.0353091	0.501281
RBM4	-0.22171	1.92e-05
RBM5	0.100527	0.0550044
KHDRBS1	-0.226406	1.26e-05
SF3B1	-0.0539082	0.30436
SRSF2	-0.166132	0.00144643
SF1	-0.168791	0.00120815
SRSF1	-0.363094	8.13e-13
KHDRBS2	0.110653	0.0345776
KHDRBS3	-0.079325	0.130359
SRRM1	0.0284068	0.588536
SRSF3	-0.204135	8.56e-05
SRSF9	-0.276739	7.69e-08
SRSF10	-0.148774	0.00439337
SRSF5	0.114348	0.0289402
SRP54	-0.144521	0.00567263
SRSF6	-0.14136	0.00683035
SRSF4	-0.000518	0.99213
TARDBP	-0.265284	2.7e-07
TIA1	-0.0336677	0.521395
TIAL1	-0.166456	0.00141529
YBX1	0.00296889	0.954923
ZRANB2	-0.0113577	0.828792
SFPQ	-0.200832	0.000112
PSMD4	-0.22947	9.5e-06
ARSF	0.108656	0.0379953
